# Supplementary material for: Effect of Neutron Radiation on 10BPA-Loaded Melanoma Spheroids and Melanocytes
Source: Cells. 2025 Feb 6;14(3):232. doi: 10.3390/cells14030232 (PMC11816858; doi:10.3390/cells14030232)
Supplement: Supplementary file 1 [file cells-14-00232-s001.zip]

Archive with 1 entries (1 files):
- cells-3343222-supplementary.pdf
